# Supplementary material for: Carbon-Based Nanomaterials Increase Reactivity of Primary Monocytes towards Various Bacteria and Modulate Their Differentiation into Macrophages
Source: Nanomaterials (Basel). 2021 Sep 27;11(10):2510. doi: 10.3390/nano11102510 (PMC8537728; doi:10.3390/nano11102510)
Supplement: Supplementary file 1 [file nanomaterials-11-02510-s001.zip]

Archive with 1 entries (1 files):
- nanomaterials-1371872-supplementary.pdf
